# Supplementary material for: Effects of Tremella fuciformis Powder with Varying Particle Sizes on the Gel Properties of Soy Yogurt
Source: Foods. 2026 Mar 12;15(6):1000. doi: 10.3390/foods15061000 (PMC13025506; doi:10.3390/foods15061000)
Supplement: Supplementary file 1 [file foods-15-01000-s001.zip]

Archive with 1 entries (1 files):
- foods-4168070-supplementary.pdf
